# Supplementary material for: Ultrasonication Influence on the Morphological Characteristics of Graphene Nanoplatelet Nanocomposites and Their Electrical and Electromagnetic Interference Shielding Behavior
Source: Polymers (Basel). 2024 Apr 11;16(8):1068. doi: 10.3390/polym16081068 (PMC11054555; doi:10.3390/polym16081068)
Supplement: Supplementary file 1 [file polymers-16-01068-s001.zip]

Archive with 1 entries (1 files):
- polymers-2952885-supplementary.pdf
